# Supplementary material for: Engineered CD147-Deficient THP-1 Impairs Monocytic Myeloid-Derived Suppressor Cell Differentiation but Maintains Antibody-Dependent Cellular Phagocytosis Function for Jurkat T-ALL Cells with Humanized Anti-CD147 Antibody
Source: Int J Mol Sci. 2024 Jun 16;25(12):6626. doi: 10.3390/ijms25126626 (PMC11203531; doi:10.3390/ijms25126626)
Supplement: Supplementary file 1 [file ijms-25-06626-s001.zip]

Archive with 2 entries (2 files):
- Supplementary video s1 Live cell video of M-LPS phagocytosed Jurkat T cell without HuM6-1B9.avi
- Supplementary video s2 Live cell video of M-LPS phagocytosed Jurkat T cell with HuM6-1B9.avi
